# Supplementary material for: Long-tailed class I myosins rely on tail-mediated phosphoinositide recognition for specific membrane recruitment
Source: Cell Commun Signal. 2025 Dec 4;23:519. doi: 10.1186/s12964-025-02528-x (PMC12676778; doi:10.1186/s12964-025-02528-x)
Supplement: Supplementary file 7 — Supplementary Material 7. [file 12964_2025_2528_MOESM7_ESM.xlsx]

## Sheet: figS2c
				Accessible Phospholipid µM	PI35P2
				µM	fluoresence	blot
				0.01	--
				0.02	--
				0.05	--
				0.1	--
				0.2	--
				0.25	20.1
				0.4	--
				0.5	25.8	26.2
				0.6	--	--
				0.8	--	--
				1	53.089	51.2
				1.5	67.2239	--
				2	73.3648	71.7
				2.5	75.8763	--
				5	79.755	80.2
				7.5	--	84.1
				10	--	86.3
				--	--	--
				--	--	--
				--	--
				--	--
				--	--
				--	--
				--	--
				--	--
				--	--
				--	--
				--	--
				--	--
				--	--
				--	--
				--	--
				--	--
